# Supplementary material for: Construction of a circRNA-miRNA-mRNA network based on competitive endogenous RNA reveals the function of circRNAs in osteosarcoma
Source: Cancer Cell Int. 2020 Feb 10;20:48. doi: 10.1186/s12935-020-1134-1 (PMC7011443; doi:10.1186/s12935-020-1134-1)
Supplement: Supplementary file 2 — Additional file 2: Table S1. Five hundred and three miRNAs predicted to target these 14 circRNAs. [file 12935_2020_1134_MOESM2_ESM.xls]

miR-624-5p
miR-505-5p
let-7f-2-3p
miR-877-3p
miR-183-5p
miR-342-5p
let-7f-1-3p
miR-671-5p
miR-95
miR-499a-5p
miR-33a-3p
miR-449a
let-7a-3p
miR-20b-3p
miR-629-3p
miR-23b-5p
miR-651
miR-31-5p
miR-744-3p
miR-181d
miR-628-5p
miR-494
miR-663a
miR-502-5p
miR-346
miR-101-5p
miR-520h
miR-454-5p
miR-132-5p
miR-191-3p
miR-501-3p
miR-135a-5p
miR-1271-5p
miR-616-5p
miR-9-3p
miR-146b-3p
miR-330-5p
miR-331-5p
miR-579
miR-345-5p
miR-500a-5p
miR-671-3p
miR-582-5p
miR-203a
miR-1185-5p
miR-450a-5p
miR-39-3p
miR-99b-3p
miR-127-5p
miR-576-5p
miR-32-3p
miR-200a-3p
miR-548k
miR-30d-3p
miR-1260a
miR-96-5p
miR-219-5p
miR-130b-5p
miR-627
miR-576-3p
miR-589-5p
miR-182-5p
miR-452-5p
miR-200b-3p
miR-29b-2-5p
miR-1537
miR-206
miR-199b-5p
miR-24-1-5p
miR-188-5p
miR-19a-5p
miR-378a-5p
miR-941
miR-490-3p
miR-144-5p
miR-629-5p
miR-486-3p
miR-760
miR-15a-3p
miR-375
miR-148b-5p
miR-221-5p
miR-124-3p
miR-502-3p
miR-487a
miR-340-5p
miR-369-3p
miR-545-3p
miR-145-3p
miR-877-5p
let-7e-3p
miR-483-5p
miR-2110
miR-29a-5p
miR-379-3p
miR-369-5p
let-7g-3p
miR-139-3p
miR-483-3p
miR-190a
miR-185-3p
miR-10b-5p
miR-455-3p
miR-150-5p
miR-141-3p
miR-9-5p
miR-154-3p
miR-548c-5p
miR-1
let-7b-3p
miR-885-5p
miR-204-5p
miR-940
miR-942
miR-429
miR-224-3p
miR-193a-5p
miR-100-5p
miR-30a-3p
miR-758-3p
miR-889
miR-496
miR-1249
miR-214-3p
miR-99a-5p
miR-187-3p
miR-16-1-3p
miR-196b-5p
miR-365a-3p
miR-181a-3p
miR-329
miR-193b-3p
miR-34a-5p
miR-205-5p
miR-411-5p
miR-133b
