# Supplementary material for: Construction of a circRNA-miRNA-mRNA network based on competitive endogenous RNA reveals the function of circRNAs in osteosarcoma
Source: Cancer Cell Int. 2020 Feb 10;20:48. doi: 10.1186/s12935-020-1134-1 (PMC7011443; doi:10.1186/s12935-020-1134-1)
Supplement: Supplementary file 3 — Additional file 3: Table S2. A total of 136 miRNAs were upregulated in OS. [file 12935_2020_1134_MOESM3_ESM.xls]

hsa-mir-188-5p 
hsa-mir-483-5p 
hsa-mir-345-5p 
hsa-mir-375 
hsa-mir-205-5p 
hsa-mir-502-3p 
hsa-mir-29a-5p 
hsa-mir-29b-2-5p 
hsa-mir-221-5p 
hsa-mir-576-3p 
hsa-mir-346 
hsa-mir-452-5p
hsa-mir-628-5p 
hsa-mir-582-5p
hsa-mir-141-3p
hsa-mir-545-3p 
hsa-mir-219-5p 
hsa-mir-33a-3p 
hsa-mir-9-3p 
hsa-mir-185-3p 
hsa-mir-758-3p 
hsa-mir-32-3p 
hsa-mir-629-3p 
hsa-mir-501-3p
