# Supplementary material for: Construction of a circRNA-miRNA-mRNA network based on competitive endogenous RNA reveals the function of circRNAs in osteosarcoma
Source: Cancer Cell Int. 2020 Feb 10;20:48. doi: 10.1186/s12935-020-1134-1 (PMC7011443; doi:10.1186/s12935-020-1134-1)
Supplement: Supplementary file 5 — Additional file 5: Table S4. A total of 324 potential target genes. [file 12935_2020_1134_MOESM5_ESM.xlsx]

## Sheet: Sheet1
Gene
LAMC1
ELAVL2
RARB
MMD
TBX18
LRP1
PRKAA1
CTTNBP2NL
MANEA
MAP3K3
FAM229B
ITGB1
LEMD2
SFXN1
NFAT5
PEX5L
SQLE
CRIM1
NQO2
EIF4G2
NLK
TFAP2A
CDK6
CELF1
KLHL15
CAPRIN2
CYB5R4
MRPS27
NUS1
YEATS2
GXYLT1
ITPRIPL2
TMEM67
ELL2
RGS6
FZD6
YOD1
YWHAE
GABARAPL1
SRSF1
HSPA13
DSTN
STMN1
PRKCE
FAM160B2
TMCC1
PRRC2C
GJC2
RBM27
NCAPG2
UBE2I
NDUFA4
RBM23
FGF2
SPATA2
DIP2C
PPP2R5E
CDV3
EPM2AIP1
CLIC5
DMXL2
SNAI2
SLC10A3
RORA
LPCAT1
UQCRFS1
GPATCH8
ZNF266
FIGN
TECPR2
GPATCH2L
STK38L
STAT4
ELAVL4
SLC2A12
ZBTB34
ZNF704
PIP4K2C
USP15
LMNB2
SEC62
PPARGC1A
ENPP4
YAP1
PHC2
MLLT10
SGMS1
TMOD3
IPO5
RBPJ
CNKSR2
SESN3
ATG14
PDIA6
PTGS1
POU2F2
DYRK2
EPHA2
PEG10
DDX5
PPP3R1
HMGB3
ZFHX4
FOXN3
CRELD1
MEX3A
SH2B3
STX16
TMEM135
LEF1
APLN
GNAI1
SHISA6
TPD52
RAB10
PTPRD
SLC16A9
SFPQ
RAC3
GNA13
SOX4
RREB1
TCF12
RAB23
WEE1
BBX
ALCAM
TFDP2
SCD5
GFRA1
TMEM87B
MBNL1
P4HB
FBXO28
BICD2
TRIM37
CCND2
SLITRK4
HMGB2
SRSF11
HMGA1
CLOCK
RTP4
ZFP36L2
IGF2
KRBOX4
MYOCD
PSAT1
UBE4A
PTMA
DIXDC1
MAP3K7
HNRNPF
RRM2
FAM175B
NAP1L1
IPO7
SMIM13
B4GALT6
SLC30A5
PARP1
ZNF148
GPR180
VEGFA
ZBTB43
ARAP2
CDCA4
TMEM109
ZCCHC24
CHST2
RTN3
ARHGAP12
DPY19L1
GUCD1
QSER1
ETS2
TNFAIP1
IRX2
FOLR1
CCNT1
EPHA7
SLC26A7
ESRRG
MACC1
ACSL4
MAPK14
GPR82
ETNK1
UBE2H
WTAP
UBE4B
B4GALT5
H2AFZ
CEP97
NOTCH2
MAPK6
TIAM1
PDE10A
LRRC38
VPS37C
PTPRJ
MTSS1
RAB8B
STC2
ZEB2
PCMTD1
SLC35D1
TNKS2
MATR3
RFX7
HIGD1A
KPNA2
CREBL2
ZEB1
ZNF622
DISC1
PHLPP2
MTHFSD
PLEKHA1
BAP1
SOWAHB
LYN
SEPT8
PERP
DLGAP5
KCNQ3
SEPT7
SEC24A
FAM13A
EZR
CPEB2
C16orf52
SGTB
AP1G1
HLF
SLC27A1
DICER1
PPP1R15B
ACSL1
PRELID2
RAPGEF6
TMEM63C
HNRNPA3
HNRNPR
ZNF275
BRD3
ZMAT3
KLF11
PPP1R11
LRRK2
ARID5B
AKT3
RLF
GNB1
CCND1
USP53
ZNF566
LRRTM2
FOXN2
WASF2
ZFR
YIPF4
CSNK1G3
OGT
AMOT
TGFB2
TRAM1
PHLPP1
PABPC1
PPP1CB
COL4A1
MGAT5
AGO4
TVP23C
CBS
ZDHHC6
PTPRM
MTPN
ZDHHC24
CBX2
CCDC71L
UBXN2B
HOXB5
ARIH1
G2E3
AASDHPPT
DHX40
2019-03-06
CDC42SE2
YWHAQ
PHF3
FCHO2
DLC1
CDKN1A
SUN2
SCAF4
LYSMD3
CD2AP
MDM2
RNF138
CEP170
ZCCHC3
SNRPB2
RAB33B
KIAA1549
RAB11FIP1
DDX3X
SAR1A
HOXA10
PPP2CA
YWHAG
SLC16A1
CDKN1B
DYNLL2
MARCKS
FBXO31
ZNF621
E2F3
LCOR
TSC22D2
TET3
MED1
CASD1
PGGT1B
