# Supplementary material for: Construction of a circRNA-miRNA-mRNA network based on competitive endogenous RNA reveals the function of circRNAs in osteosarcoma
Source: Cancer Cell Int. 2020 Feb 10;20:48. doi: 10.1186/s12935-020-1134-1 (PMC7011443; doi:10.1186/s12935-020-1134-1)
Supplement: Supplementary file 7 — Additional file 7: Table S6. Fifty-two intersecting mRNAs. [file 12935_2020_1134_MOESM7_ESM.xls]

AASDHPPT
ALCAM
AP1G1
ARHGAP12
ARID5B
BBX
C16orf52
CBS
CCND1
CDKN1A
CDV3
CHST2
CPEB2
CRIM1
CSNK1G3
CTTNBP2NL
DIXDC1
ELL2
FBXO28
FGF2
GABARAPL1
GFRA1
HIGD1A
HMGA1
IGF2
LAMC1
MAP3K7
MAPK6
MBNL1
MDM2
MRPS27
PERP
PHC2
PPARGC1A
PRKAA1
PSAT1
RAB10
RTN3
SPATA2
STAT4
STC2
TFDP2
TGFB2
TMEM87B
TMOD3
TRAM1
USP15
USP53
WEE1
ZDHHC24
ZNF621
ZNF622
